# Supplementary material for: Degradation of Human PDZ-Proteins by Human Alphapapillomaviruses Represents an Evolutionary Adaptation to a Novel Cellular Niche
Source: PLoS Pathog. 2015 Jun 18;11(6):e1004980. doi: 10.1371/journal.ppat.1004980 (PMC4472669; doi:10.1371/journal.ppat.1004980)
Supplement: S1 Table — Models are sorted according to the AIC criteria. The GTR+I+G model of evolution was selected. (XLSX) [file ppat.1004980.s004.xlsx]

## Sheet: sup_table_2
Model	partition	#NAME?	K	p-inv	gamma shape	freqA	freqC	freqG	freqT	kappa	R(a) [AC]	R(b) [AG]	R(c) [AT]	R(d) [CG]	R(e) [CT]
GTR+I+G	12345	19535.3	134	0.08	1.63	0.3315	0.1947	0.2308	0.243	N/A	2.4553	3.8712	1.7274	2.4119	5.4742
TVM+I+G	12314	19543.4	133	0.079	1.68	0.3144	0.2075	0.2129	0.2652	N/A	2.4004	4.5334	1.6829	2.4208	4.5334
TIM3+I+G	12032	19548	132	0.08	1.612	0.3413	0.1949	0.2194	0.2444	N/A	1.7071	2.7628	1	1.7071	3.8111
TPM3uf+I+G	12012	19555	131	0.079	1.658	0.3229	0.2067	0.2053	0.2651	N/A	1.7136	3.2423	1	1.7136	3.2423
TIM2+I+G	10232	19565.9	132	0.081	1.615	0.3333	0.217	0.2351	0.2145	N/A	1.271	2.3312	1.271	1	3.3393
GTR+G	12345	19568.7	133	N/A	1.025	0.3305	0.1884	0.2375	0.2437	N/A	2.7155	3.9592	1.7735	2.565	5.9239
TIM1+I+G	12230	19569.9	132	0.081	1.6	0.3436	0.2195	0.2229	0.214	N/A	1	2.2065	1.1451	1.1451	3.0731
TrN+I+G	10020	19571.2	131	0.081	1.607	0.3419	0.2196	0.2208	0.2177	N/A	1	2.0939	1	1	2.8509
TPM2uf+I+G	10212	19573.5	131	0.081	1.675	0.3157	0.2359	0.2153	0.2331	N/A	1.2266	2.7453	1.2266	1	2.7453
TPM1uf+I+G	12210	19575.5	131	0.081	1.655	0.3241	0.2374	0.2076	0.2308	N/A	1	2.6271	1.1548	1.1548	2.6271
TVM+G	12314	19579.4	132	N/A	1.063	0.3106	0.2033	0.2166	0.2695	N/A	2.6245	4.7305	1.7226	2.553	4.7305
HKY+I+G	10010	19580	130	0.081	1.657	0.3254	0.235	0.2082	0.2315	2.4196 (ti/tv	N/A	N/A	N/A	N/A	N/A
TIM3+G	12032	19584	131	N/A	1.028	0.3426	0.1898	0.2219	0.2458	N/A	1.8106	2.7887	1	1.8106	3.9743
TPM3uf+G	12012	19591.3	130	N/A	1.059	0.3209	0.2024	0.2057	0.2709	N/A	1.8307	3.3629	1	1.8307	3.3629
SYM+I+G	12345	19592.2	131	0.08	1.796	N/A	N/A	N/A	N/A	N/A	2.4	4.4144	2.1487	1.9513	4.6806
TVMef+I+G	12314	19592.2	130	0.08	1.806	N/A	N/A	N/A	N/A	N/A	2.4014	4.5157	2.1492	1.9456	4.5157
TIM2+G	10232	19605.6	131	N/A	0.993	0.3334	0.2147	0.2368	0.2151	N/A	1.295	2.3406	1.295	1	3.4535
TIM1+G	12230	19609.6	131	N/A	0.986	0.3416	0.2197	0.2223	0.2165	N/A	1	2.2402	1.1473	1.1473	3.0918
TrN+G	10020	19611.9	130	N/A	0.989	0.3421	0.218	0.222	0.2179	N/A	1	2.0844	1	1	2.8826
TIM2ef+I+G	10232	19612.9	129	0.081	1.794	N/A	N/A	N/A	N/A	N/A	1.5597	3.029	1.5597	1	3.2064
TPM2+I+G	10212	19613.5	128	0.081	1.802	N/A	N/A	N/A	N/A	N/A	1.5652	3.1024	1.5652	1	3.1024
TPM2uf+G	10212	19614.7	130	N/A	1.036	0.3155	0.2344	0.2162	0.234	N/A	1.255	2.7819	1.255	1	2.7819
TPM1uf+G	12210	19617.6	130	N/A	1.014	0.3246	0.236	0.2083	0.2311	N/A	1	2.6091	1.1449	1.1449	2.6091
HKY+G	10010	19619.8	129	N/A	1.017	0.3249	0.2342	0.208	0.2328	2.4318 (ti/tv	N/A	N/A	N/A	N/A	N/A
TIM3ef+I+G	12032	19628.3	129	0.081	1.774	N/A	N/A	N/A	N/A	N/A	1.3366	2.6698	1	1.3366	2.8566
SYM+G	12345	19628.5	130	N/A	1.122	N/A	N/A	N/A	N/A	N/A	2.4844	4.5402	2.1834	2.0021	4.7819
TVMef+G	12314	19628.9	129	N/A	1.127	N/A	N/A	N/A	N/A	N/A	2.4863	4.6336	2.1896	1.9964	4.6336
TPM3+I+G	12012	19629	128	0.081	1.782	N/A	N/A	N/A	N/A	N/A	1.3331	2.7369	1	1.3331	2.7369
TIM1ef+I+G	12230	19638.8	129	0.081	1.77	N/A	N/A	N/A	N/A	N/A	1	2.4777	1.1566	1.1566	2.6444
TPM1+I+G	12210	19639	128	0.081	1.782	N/A	N/A	N/A	N/A	N/A	1	2.5397	1.1542	1.1542	2.5397
TrNef+I+G	10020	19641.1	128	0.081	1.774	N/A	N/A	N/A	N/A	N/A	1	2.2977	1	1	2.4519
K80+I+G	10010	19642.7	127	0.081	1.78	N/A	N/A	N/A	N/A	2.3516 (ti/tv	N/A	N/A	N/A	N/A	N/A
TIM2ef+G	10232	19652.3	128	N/A	1.1	N/A	N/A	N/A	N/A	N/A	1.5862	3.0653	1.5862	1	3.2248
TPM2+G	10212	19652.7	127	N/A	1.105	N/A	N/A	N/A	N/A	N/A	1.5918	3.1325	1.5918	1	3.1325
TIM3ef+G	12032	19666.4	128	N/A	1.07	N/A	N/A	N/A	N/A	N/A	1.3624	2.7135	1	1.3624	2.9086
TPM3+G	12012	19667.1	127	N/A	1.075	N/A	N/A	N/A	N/A	N/A	1.3581	2.7829	1	1.3581	2.7829
TIM1ef+G	12230	19678.9	128	N/A	1.07	N/A	N/A	N/A	N/A	N/A	1	2.4786	1.152	1.152	2.6385
TPM1+G	12210	19679.1	127	N/A	1.058	N/A	N/A	N/A	N/A	N/A	1	2.5615	1.1556	1.1556	2.5615
TrNef+G	10020	19681.3	127	N/A	1.056	N/A	N/A	N/A	N/A	N/A	1	2.3104	1	1	2.4704
K80+G	10010	19682.2	126	N/A	1.075	N/A	N/A	N/A	N/A	2.3579 (ti/tv	N/A	N/A	N/A	N/A	N/A
F81+I+G	0	19865.3	129	0.081	1.755	0.3304	0.2216	0.2363	0.2117	N/A	N/A	N/A	N/A	N/A	N/A
F81+G	0	19907.8	128	N/A	1.063	0.3301	0.2214	0.2364	0.2122	N/A	N/A	N/A	N/A	N/A	N/A
JC+I+G	0	19930.2	126	0.081	1.885	N/A	N/A	N/A	N/A	N/A	N/A	N/A	N/A	N/A	N/A
JC+G	0	19970.2	125	N/A	1.12	N/A	N/A	N/A	N/A	N/A	N/A	N/A	N/A	N/A	N/A
GTR+I	12345	20030.5	133	0.086	N/A	0.2897	0.206	0.2372	0.2671	N/A	2.5882	4.067	1.8619	2.2067	4.3739
TVM+I	12314	20031.2	132	0.086	N/A	0.2865	0.2087	0.233	0.2718	N/A	2.5877	4.1934	1.8495	2.2017	4.1934
TIM3+I	12032	20052.3	131	0.086	N/A	0.3052	0.2071	0.22	0.2678	N/A	1.6152	2.7561	1	1.6152	2.887
TPM3uf+I	12012	20055	130	0.086	N/A	0.3013	0.2086	0.2172	0.273	N/A	1.6189	2.8324	1	1.6189	2.8324
SYM+I	12345	20056.4	130	0.086	N/A	N/A	N/A	N/A	N/A	N/A	2.3223	4.054	2.0747	1.8369	3.9734
TVMef+I	12314	20057.1	129	0.086	N/A	N/A	N/A	N/A	N/A	N/A	2.3149	4.0026	2.067	1.8313	4.0026
TIM2+I	10232	20065	131	0.086	N/A	0.2882	0.2351	0.2359	0.2407	N/A	1.4224	2.6716	1.4224	1	2.7767
TPM2uf+I	10212	20065.3	130	0.086	N/A	0.2883	0.2373	0.2341	0.2403	N/A	1.4204	2.7003	1.4204	1	2.7003
TIM2ef+I	10232	20078.6	128	0.086	N/A	N/A	N/A	N/A	N/A	N/A	1.5693	2.9098	1.5693	1	2.8245
TPM2+I	10212	20078.8	127	0.086	N/A	N/A	N/A	N/A	N/A	N/A	1.5677	2.8738	1.5677	1	2.8738
TPM1uf+I	12210	20080.7	130	0.086	N/A	0.3028	0.2389	0.2185	0.2399	N/A	1	2.314	1.1073	1.1073	2.314
TIM1+I	12230	20080.9	131	0.086	N/A	0.3033	0.2375	0.2195	0.2398	N/A	1	2.3041	1.106	1.106	2.3385
HKY+I	10010	20081.9	129	0.086	N/A	0.3039	0.2366	0.2187	0.2408	2.2003 (ti/tv	N/A	N/A	N/A	N/A	N/A
TrN+I	10020	20082.3	130	0.086	N/A	0.3041	0.2366	0.2188	0.2405	N/A	1	2.1808	1	1	2.2116
TIM3ef+I	12032	20100.8	128	0.086	N/A	N/A	N/A	N/A	N/A	N/A	1.3049	2.5075	1	1.3049	2.461
TPM3+I	12012	20100.8	127	0.086	N/A	N/A	N/A	N/A	N/A	N/A	1.3059	2.4893	1	1.3059	2.4893
TIM1ef+I	12230	20112.6	128	0.086	N/A	N/A	N/A	N/A	N/A	N/A	1	2.3361	1.1316	1.1316	2.2796
TPM1+I	12210	20112.7	127	0.086	N/A	N/A	N/A	N/A	N/A	N/A	1	2.3128	1.1314	1.1314	2.3128
K80+I	10010	20114.2	126	0.086	N/A	N/A	N/A	N/A	N/A	2.1736 (ti/tv	N/A	N/A	N/A	N/A	N/A
TrNef+I	10020	20115	127	0.086	N/A	N/A	N/A	N/A	N/A	N/A	1	2.1979	1	1	2.1379
F81+I	0	20340.7	128	0.086	N/A	0.3086	0.2268	0.2426	0.222	N/A	N/A	N/A	N/A	N/A	N/A
TVM	12314	20345.7	131	N/A	N/A	0.2547	0.1794	0.2532	0.3127	N/A	4.6312	5.6524	2.3616	3.1847	5.6524
GTR	12345	20346.3	132	N/A	N/A	0.254	0.1795	0.254	0.3125	N/A	4.6356	5.6401	2.3642	3.1625	5.6292
JC+I	0	20378.3	125	0.086	N/A	N/A	N/A	N/A	N/A	N/A	N/A	N/A	N/A	N/A	N/A
TIM3	12032	20396.5	130	N/A	N/A	0.279	0.1818	0.2217	0.3175	N/A	2.2704	3.3873	1	2.2704	3.1819
TPM3uf	12012	20397	129	N/A	N/A	0.2827	0.1799	0.2251	0.3124	N/A	2.2662	3.2828	1	2.2662	3.2828
SYM	12345	20400.2	129	N/A	N/A	N/A	N/A	N/A	N/A	N/A	2.9201	4.7296	2.3525	2.0924	4.2196
TVMef	12314	20405.8	128	N/A	N/A	N/A	N/A	N/A	N/A	N/A	2.9591	4.5563	2.3746	2.1029	4.5563
TIM2	10232	20435.6	130	N/A	N/A	0.2544	0.2319	0.2543	0.2594	N/A	1.7636	3.1036	1.7636	1	2.9055
TPM2uf	10212	20436.1	129	N/A	N/A	0.2568	0.2278	0.2595	0.256	N/A	1.7782	3.0183	1.7782	1	3.0183
TIM2ef	10232	20438.5	127	N/A	N/A	N/A	N/A	N/A	N/A	N/A	1.7522	3.1788	1.7522	1	2.802
TPM2	10212	20442.7	126	N/A	N/A	N/A	N/A	N/A	N/A	N/A	1.7473	3.0079	1.7473	1	3.0079
TIM3ef	12032	20468	127	N/A	N/A	N/A	N/A	N/A	N/A	N/A	1.4651	2.6887	1	1.4651	2.4235
TPM3	12012	20469.4	126	N/A	N/A	N/A	N/A	N/A	N/A	N/A	1.4697	2.5945	1	1.4697	2.5945
TIM1	12230	20477.4	130	N/A	N/A	0.2763	0.2375	0.2207	0.2654	N/A	1	2.4104	1.0724	1.0724	2.0827
TrN	10020	20478.2	129	N/A	N/A	0.2771	0.2365	0.2202	0.2662	N/A	1	2.3246	1	1	2.0112
TPM1uf	12210	20480.2	129	N/A	N/A	0.2844	0.2281	0.2289	0.2586	N/A	1	2.2416	1.0707	1.0707	2.2416
HKY	10010	20480.7	128	N/A	N/A	0.2859	0.2276	0.2279	0.2586	2.1636 (ti/tv	N/A	N/A	N/A	N/A	N/A
TIM1ef	12230	20496	127	N/A	N/A	N/A	N/A	N/A	N/A	N/A	1	2.3659	1.1264	1.1264	2.1105
TrNef	10020	20496.9	126	N/A	N/A	N/A	N/A	N/A	N/A	N/A	1	2.2401	1	1	1.9885
TPM1	12210	20497.8	126	N/A	N/A	N/A	N/A	N/A	N/A	N/A	1	2.2687	1.1252	1.1252	2.2687
K80	10010	20500.2	125	N/A	N/A	N/A	N/A	N/A	N/A	2.1343 (ti/tv	N/A	N/A	N/A	N/A	N/A
F81	0	20735.8	127	N/A	N/A	0.2926	0.2237	0.2491	0.2346	N/A	N/A	N/A	N/A	N/A	N/A
JC	0	20757.2	124	N/A	N/A	N/A	N/A	N/A	N/A	N/A	N/A	N/A	N/A	N/A	N/A
