# Supplementary material for: Degradation of Human PDZ-Proteins by Human Alphapapillomaviruses Represents an Evolutionary Adaptation to a Novel Cellular Niche
Source: PLoS Pathog. 2015 Jun 18;11(6):e1004980. doi: 10.1371/journal.ppat.1004980 (PMC4472669; doi:10.1371/journal.ppat.1004980)
Supplement: S2 Table — (XLSX) [file ppat.1004980.s005.xlsx]

## Sheet: Sheet1
Primer name	sequence (5'-3')	Position in Magi1c/Magi1d
Magi1c_HA_NotI	ATTAGCGGCCGCATGGCTTACCCATACGATGTACCTGACTATGCGTCCAAAGTGATCCAGAA	4/4
Magi1c_EcoRI	GCATGAATTCTCAGATACTGAGGTCGGTGC	4370/3875
Magi1-KVD001	ATGCCTTGCACAGCCTTCAG	614/614
Magi1-KVD002	GACAGAAGAATGGACAGAAG	1263/1263
Magi1-KVD003	CAGCCAGAACTCATAACTGT	1912/1912
Magi1-KVD004	GATTCTGGGTGGAAATGAA	2478/2478
Magi1-KVD005	CCATTCAGACATTGTGAACC	3126/xxx
Magi1-KVD006	AAGGCAGCAGAGAGTATAGC	3800/3305
Magi1-KVD007	CCAGGAACAGGACATCTTCC	2427/2427
Magi1-KVD008	TATTCCTTGTCTCCTGGGTC	3276/2781
	xxx indicates that the primer is not present in Magi1d
	Restriction sites are underlined
	HA-tag is italicized
